# Supplementary material for: Data supporting the results of the characterization of the phases and structures appearing during the synthesis process of Ba0.5Sr1.5Zn2-xNixFe12O22 by auto-combustion
Source: Data Brief. 2020 Jun 2;31:105803. doi: 10.1016/j.dib.2020.105803 (PMC7300144; doi:10.1016/j.dib.2020.105803)
Supplement: Supplementary file 1 [file mmc1.zip]

Archive with 7 entries (6 files):
- Suplimentary XRD/
- Suplimentary XRD/Ba0.5Sr1.5Zn0.5Ni1.5Fe12O22-800.txt
- Suplimentary XRD/Ba0.5Sr1.5Zn0.5Ni1.5Fe12O22.txt
- Suplimentary XRD/Ba0.5Sr1.5Zn1.2Ni0.8Fe12O22-800.txt
- Suplimentary XRD/Ba0.5Sr1.5Zn1.2Ni0.8Fe12O22.txt
- Suplimentary XRD/Ba0.5Sr1.5ZnNiFe12O22-800.txt
- Suplimentary XRD/Ba0.5Sr1.5ZnNiFe12O22.txt
