# Supplementary material for: Data supporting the results of the characterization of the phases and structures appearing during the synthesis process of Ba0.5Sr1.5Zn2-xNixFe12O22 by auto-combustion
Source: Data Brief. 2020 Jun 2;31:105803. doi: 10.1016/j.dib.2020.105803 (PMC7300144; doi:10.1016/j.dib.2020.105803)
Supplement: Supplementary file 1 [file mmc1.zip › Suplimentary XRD/Ba0.5Sr1.5Zn0.5Ni1.5Fe12O22-800.txt]

                 Analysis Report 

Data Files 
    Data file 1 : I:\RENTGENOGRAMI\Tanya\2020\Ba0.5Sr1.5Zn0.5Ni1.5Fe12O22 800oC.raw

Global R-Values 

Rexp : 4.32    Rwp : 6.03     Rp  : 4.73   GOF : 1.40
Rexp`: 2.64    Rwp`: 3.68     Rp` : 2.99   DW  : 1.06

File 1 : "I:\RENTGENOGRAMI\Tanya\2020\Ba0.5Sr1.5Zn0.5Ni1.5Fe12O22 800oC.raw"
Range Number :  1

R-Values 

Rexp : 4.32    Rwp : 6.03     Rp  : 4.73   GOF : 1.40
Rexp`: 2.64    Rwp`: 3.68     Rp` : 2.99   DW  : 1.06

Quantitative Analysis - Rietveld 
   Phase 1  : Structure                      66.58(65) %
   Phase 2  : Structure                      6.05(22) %
   Phase 3  : Structure                      27.36(64) %

Background 
   One on X                                 27000(33000)
   Chebychev polynomial, Coefficient  0      -370(980)
                                      1      500(800)
                                      2      -170(330)
                                      3      60(130)
                                      4      -26(54)
                                      5      13(23)
                                      6      -3.3(90)
                                      7      4.3(36)

Instrument 
   Primary radius (mm)                       217.5
   Secondary radius (mm)                     217.5

Corrections 
   Zero error                                -0.0192(76)
   LP Factor                                 0

Miscellaneous 
   Start X                                   14

Structure 1 
   Phase name                                Structure
   R-Bragg                                   1.575
   Spacegroup                                Fd-3mZ
   Scale                                     0.00004979(88)
   Cell Mass                                 1924.595
   Cell Volume (A^3)                         585.98(35)
   Wt% - Rietveld                            66.58(65)
   Crystallite Size 
      Cry size Lorentzian (nm)               9.79(20)
   Crystal Linear Absorption Coeff. (1/cm)   539.87(32)
   Crystal Density (g/cm^3)                  5.4539(33)
   Lattice parameters
      a (A)                                  8.3681(17)

Site  Np    x           y           z         Atom Occ       Beq 
Zn1   8   0.12500     0.12500     0.12500     Zn+2 0.5       1
                                              Ni+2 0.5       1
Fe1   16  0.50000     0.50000     0.50000     Fe+3 0.5       1
                                              Ni+2 0.5       1
O1    32  0.2608(10)  0.2608(10)  0.2608(10)  O-2  1         1


Structure 2 
   Phase name                                Structure
   R-Bragg                                   1.831
   Spacegroup                                P-31m
   Scale                                     0.0000430(16)
   Cell Mass                                 576.328
   Cell Volume (A^3)                         206.16(10)
   Wt% - Rietveld                            6.05(22)
   Crystallite Size 
      Cry size Lorentzian (nm)               79.3(62)
   Crystal Linear Absorption Coeff. (1/cm)   1001.07(49)
   Crystal Density (g/cm^3)                  4.6421(23)
   Lattice parameters
      a (A)                                  5.4370(11)
      c (A)                                  8.0529(22)

Site  Np    x           y           z         Atom Occ       Beq 
Ba1   1   0.00000     0.00000     0.00000     Ba+2 1         1
Sr1   1   0.00000     0.00000     0.50000     Sr+2 1         1
Fe1   4   0.33333     0.66667     0.2332(61)  Fe+3 1         1
O1    2   0.33333     0.66667     0.00000     O-2  1         1
O2    6   0.34600     0.00000     0.29700     O-2  1         1


Structure 3 
   Phase name                                Structure
   R-Bragg                                   1.186
   Spacegroup                                P63/mmc
   Scale                                     0.00001624(45)
   Cell Mass                                 2360(100)
   Cell Volume (A^3)                         602.9(14)
   Wt% - Rietveld                            27.36(64)
   Crystallite Size 
      Cry size Lorentzian (nm)               5.00(16)
   Crystal Linear Absorption Coeff. (1/cm)   1726.1(39)
   Crystal Density (g/cm^3)                  6.489(15)
   Lattice parameters
      a (A)                                  5.6590(40)
      c (A)                                  21.740(39)

Site  Np    x           y           z         Atom Occ       Beq 
Ba1   2   0.00000     0.00000     0.25000     Ba+2 1         1
Ba2   4   0.33333     0.66667     0.37934(91) Ba+2 1         1
Ba3   4   0.33333     0.66667     0.9524(11)  Ba+2 1         1
Fe1   4   0.00000     0.00000     0.60771     Fe+3 1.00(36)  1
Fe2   4   0.33333     0.66667     0.82184     Fe+3 1.00(28)  1
Fe3   2   0.00000     0.00000     0.00000     Fe+3 1         1
O1    12  0.32980     0.16490     0.35075     O-2  1         1
O2    12  0.70500     0.85250     0.45441     O-2  0.878     1
O3    2   0.33333     0.66667     0.75000     O-2  1         1
O4    2   0.33333     0.66667     0.25000     O-2  1         1
