# Supplementary material for: Data supporting the results of the characterization of the phases and structures appearing during the synthesis process of Ba0.5Sr1.5Zn2-xNixFe12O22 by auto-combustion
Source: Data Brief. 2020 Jun 2;31:105803. doi: 10.1016/j.dib.2020.105803 (PMC7300144; doi:10.1016/j.dib.2020.105803)
Supplement: Supplementary file 1 [file mmc1.zip › Suplimentary XRD/Ba0.5Sr1.5Zn1.2Ni0.8Fe12O22-800.txt]

                 Analysis Report 

Data Files 
    Data file 1 : I:\RENTGENOGRAMI\Tanya\2020\Ba0.5Sr1.5Zn1.2Ni0.8Fe12O22 800oC.raw

Global R-Values 

Rexp : 4.47    Rwp : 6.22     Rp  : 4.90   GOF : 1.39
Rexp`: 2.58    Rwp`: 3.59     Rp` : 2.90   DW  : 1.10

File 1 : "I:\RENTGENOGRAMI\Tanya\2020\Ba0.5Sr1.5Zn1.2Ni0.8Fe12O22 800oC.raw"
Range Number :  1

R-Values 

Rexp : 4.47    Rwp : 6.22     Rp  : 4.90   GOF : 1.39
Rexp`: 2.58    Rwp`: 3.59     Rp` : 2.90   DW  : 1.10

Quantitative Analysis - Rietveld 
   Phase 1  : Structure                      64.62(62) %
   Phase 2  : Structure                      10.11(25) %
   Phase 3  : Structure                      25.28(62) %

Background 
   One on X                                 27000(31000)
   Chebychev polynomial, Coefficient  0      -390(940)
                                      1      450(770)
                                      2      -130(310)
                                      3      40(130)
                                      4      -7(52)
                                      5      3(22)
                                      6      2.1(86)
                                      7      3.0(34)

Instrument 
   Primary radius (mm)                       217.5
   Secondary radius (mm)                     217.5

Corrections 
   Zero error                                -0.0259(48)
   LP Factor                                 0

Miscellaneous 
   Start X                                   14

Structure 1 
   Phase name                                Structure
   R-Bragg                                   1.620
   Spacegroup                                Fd-3mZ
   Scale                                     0.00004407(69)
   Cell Mass                                 1962.110
   Cell Volume (A^3)                         591.75(25)
   Wt% - Rietveld                            64.62(62)
   Crystallite Size 
      Cry size Lorentzian (nm)               11.18(22)
   Crystal Linear Absorption Coeff. (1/cm)   549.30(23)
   Crystal Density (g/cm^3)                  5.5060(23)
   Lattice parameters
      a (A)                                  8.3955(12)

Site  Np    x           y           z         Atom Occ       Beq 
Zn1   8   0.12500     0.12500     0.12500     Zn+2 1         1
Fe1   16  0.50000     0.50000     0.50000     Fe+3 0.5       1
                                              Ni+2 0.4       1
                                              Zn+2 0.1       1
O1    32  0.26262(98) 0.26262(98) 0.26262(98) O-2  1         1


Structure 2 
   Phase name                                Structure
   R-Bragg                                   1.152
   Spacegroup                                P-31m
   Scale                                     0.0000674(16)
   Cell Mass                                 576.328
   Cell Volume (A^3)                         206.119(64)
   Wt% - Rietveld                            10.11(25)
   Crystallite Size 
      Cry size Lorentzian (nm)               79.4(40)
   Crystal Linear Absorption Coeff. (1/cm)   1001.27(31)
   Crystal Density (g/cm^3)                  4.6430(14)
   Lattice parameters
      a (A)                                  5.43559(69)
      c (A)                                  8.0555(14)

Site  Np    x           y           z         Atom Occ       Beq 
Ba1   1   0.00000     0.00000     0.00000     Ba+2 1         1
Sr1   1   0.00000     0.00000     0.50000     Sr+2 1         1
Fe1   4   0.33333     0.66667     0.2352(41)  Fe+3 1         1
O1    2   0.33333     0.66667     0.00000     O-2  1         1
O2    6   0.34600     0.00000     0.29700     O-2  1         1


Structure 3 
   Phase name                                Structure
   R-Bragg                                   1.179
   Spacegroup                                P63/mmc
   Scale                                     0.00001410(42)
   Cell Mass                                 2360(100)
   Cell Volume (A^3)                         602.4(15)
   Wt% - Rietveld                            25.28(62)
   Crystallite Size 
      Cry size Lorentzian (nm)               5.00(16)
   Crystal Linear Absorption Coeff. (1/cm)   1727.7(43)
   Crystal Density (g/cm^3)                  6.495(16)
   Lattice parameters
      a (A)                                  5.6641(43)
      c (A)                                  21.681(43)

Site  Np    x           y           z         Atom Occ       Beq 
Ba1   2   0.00000     0.00000     0.25000     Ba+2 1         1
Ba2   4   0.33333     0.66667     0.37789(96) Ba+2 1         1
Ba3   4   0.33333     0.66667     0.9527(13)  Ba+2 1         1
Fe1   4   0.00000     0.00000     0.60771     Fe+3 1.00(36)  1
Fe2   4   0.33333     0.66667     0.82184     Fe+3 1.00(28)  1
Fe3   2   0.00000     0.00000     0.00000     Fe+3 1         1
O1    12  0.32980     0.16490     0.35075     O-2  1         1
O2    12  0.70500     0.85250     0.45441     O-2  0.878     1
O3    2   0.33333     0.66667     0.75000     O-2  1         1
O4    2   0.33333     0.66667     0.25000     O-2  1         1
