# Supplementary material for: Data supporting the results of the characterization of the phases and structures appearing during the synthesis process of Ba0.5Sr1.5Zn2-xNixFe12O22 by auto-combustion
Source: Data Brief. 2020 Jun 2;31:105803. doi: 10.1016/j.dib.2020.105803 (PMC7300144; doi:10.1016/j.dib.2020.105803)
Supplement: Supplementary file 1 [file mmc1.zip › Suplimentary XRD/Ba0.5Sr1.5Zn1.2Ni0.8Fe12O22.txt]

                 Analysis Report 

Data Files 
    Data file 1 : I:\RENTGENOGRAMI\Tanya\2020\Ba0.5Sr1.5Zn1.2Ni0.8Fe12O22.raw

Global R-Values 

Rexp : 4.47    Rwp : 5.20     Rp  : 4.14   GOF : 1.16
Rexp`: 2.66    Rwp`: 3.09     Rp` : 2.53   DW  : 1.49

File 1 : I:\RENTGENOGRAMI\Tanya\2020\Ba0.5Sr1.5Zn1.2Ni0.8Fe12O22.raw
Range Number :  1

R-Values 

Rexp : 4.47    Rwp : 5.20     Rp  : 4.14   GOF : 1.16
Rexp`: 2.66    Rwp`: 3.09     Rp` : 2.53   DW  : 1.49

Quantitative Analysis - Rietveld 
   Phase 1  : Structure                      86.82(44) %
   Phase 2  : Witherite                      13.18(44) %

Background 
   One on X                                 28000(26000)
   Chebychev polynomial, Coefficient  0      -370(770)
                                      1      460(630)
                                      2      -160(260)
                                      3      60(110)
                                      4      -14(43)
                                      5      -2(18)
                                      6      9.8(70)
                                      7      -2.4(27)

Instrument 
   Primary radius (mm)                       217.5
   Secondary radius (mm)                     217.5

Corrections 
   Zero error                                -0.062(12)
   LP Factor                                 0

Miscellaneous 
   Start X                                   14

Structure 1 
   Phase name                                Structure
   R-Bragg                                   1.907
   Spacegroup                                Fd-3mZ
   Scale                                     0.00004785(58)
   Cell Mass                                 1962.110
   Cell Volume (A^3)                         588.18(47)
   Wt% - Rietveld                            86.82(44)
   Crystallite Size 
      Cry size Lorentzian (nm)               9.92(15)
   Crystal Linear Absorption Coeff. (1/cm)   552.63(45)
   Crystal Density (g/cm^3)                  5.5394(45)
   Lattice parameters
      a (A)                                  8.3786(23)

Site  Np    x           y           z         Atom Occ       Beq 
Zn1   8   0.12500     0.12500     0.12500     Zn+2 1         1
Fe1   16  0.50000     0.50000     0.50000     Fe+3 0.5       1
                                              Ni+2 0.4       1
                                              Zn+2 0.1       1
O1    32  0.25828(93) 0.25828(93) 0.25828(93) O-2  1         1


Structure 2 
   Phase name                                Witherite
   R-Bragg                                   1.213
   Spacegroup                                Pmcn
   Scale                                     0.0000488(18)
   Cell Mass                                 640.223
   Cell Volume (A^3)                         268.22(41)
   Wt% - Rietveld                            13.18(44)
   Crystallite Size 
      Cry size Lorentzian (nm)               18.8(12)
   Crystal Linear Absorption Coeff. (1/cm)   480.58(74)
   Crystal Density (g/cm^3)                  3.9636(61)
   Lattice parameters
      a (A)                                  5.0994(42)
      b (A)                                  8.6249(85)
      c (A)                                  6.0984(52)

Site  Np    x           y           z         Atom Occ       Beq 
Ba1   4   0.25000     0.41631     0.75490     Ba+2 0.25      1
                                              Sr+2 0.75      1
C1    4   0.25000     0.75700     -0.08100    C    1         1
O1    4   0.25000     0.90110     -0.08780    O-2  1         1
O2    8   0.45950     0.68390     -0.07900    O-2  1         1
