# Supplementary material for: Data supporting the results of the characterization of the phases and structures appearing during the synthesis process of Ba0.5Sr1.5Zn2-xNixFe12O22 by auto-combustion
Source: Data Brief. 2020 Jun 2;31:105803. doi: 10.1016/j.dib.2020.105803 (PMC7300144; doi:10.1016/j.dib.2020.105803)
Supplement: Supplementary file 1 [file mmc1.zip › Suplimentary XRD/Ba0.5Sr1.5ZnNiFe12O22.txt]

                 Analysis Report 

Data Files 
    Data file 1 : I:\RENTGENOGRAMI\Tanya\2020\Ba0.5Sr1.5ZnNiFe12O22.raw

Global R-Values 

Rexp : 4.45    Rwp : 5.22     Rp  : 4.18   GOF : 1.17
Rexp`: 2.68    Rwp`: 3.14     Rp` : 2.60   DW  : 1.33

File 1 : I:\RENTGENOGRAMI\Tanya\2020\Ba0.5Sr1.5ZnNiFe12O22.raw
Range Number :  1

R-Values 

Rexp : 4.45    Rwp : 5.22     Rp  : 4.18   GOF : 1.17
Rexp`: 2.68    Rwp`: 3.14     Rp` : 2.60   DW  : 1.33

Quantitative Analysis - Rietveld 
   Phase 1  : Structure                      86.87(43) %
   Phase 2  : Witherite                      13.13(43) %

Background 
   One on X                                 27000(25000)
   Chebychev polynomial, Coefficient  0      -370(750)
                                      1      490(610)
                                      2      -190(250)
                                      3      80(100)
                                      4      -30(42)
                                      5      9(17)
                                      6      3.9(67)
                                      7      -1.3(26)

Instrument 
   Primary radius (mm)                       217.5
   Secondary radius (mm)                     217.5

Corrections 
   Zero error                                -0.051(10)
   LP Factor                                 0

Miscellaneous 
   Start X                                   14

Structure 1 
   Phase name                                Structure
   R-Bragg                                   1.664
   Spacegroup                                Fd-3mZ
   Scale                                     0.00005076(55)
   Cell Mass                                 1951.391
   Cell Volume (A^3)                         586.62(41)
   Wt% - Rietveld                            86.87(43)
   Crystallite Size 
      Cry size Lorentzian (nm)               11.23(16)
   Crystal Linear Absorption Coeff. (1/cm)   549.86(38)
   Crystal Density (g/cm^3)                  5.5238(38)
   Lattice parameters
      a (A)                                  8.3711(19)

Site  Np    x           y           z         Atom Occ       Beq 
Zn1   8   0.12500     0.12500     0.12500     Zn+2 1         1
Fe1   16  0.50000     0.50000     0.50000     Fe+3 0.5       1
                                              Ni+2 0.5       1
O1    32  0.25671(92) 0.25671(92) 0.25671(92) O-2  1         1


Structure 2 
   Phase name                                Witherite
   R-Bragg                                   1.363
   Spacegroup                                Pmcn
   Scale                                     0.0000511(18)
   Cell Mass                                 640.223
   Cell Volume (A^3)                         268.37(39)
   Wt% - Rietveld                            13.13(43)
   Crystallite Size 
      Cry size Lorentzian (nm)               18.8(12)
   Crystal Linear Absorption Coeff. (1/cm)   480.30(71)
   Crystal Density (g/cm^3)                  3.9613(58)
   Lattice parameters
      a (A)                                  5.0982(40)
      b (A)                                  8.6218(81)
      c (A)                                  6.1055(50)

Site  Np    x           y           z         Atom Occ       Beq 
Ba1   4   0.25000     0.41631     0.75490     Ba+2 0.25      1
                                              Sr+2 0.75      1
C1    4   0.25000     0.75700     -0.08100    C    1         1
O1    4   0.25000     0.90110     -0.08780    O-2  1         1
O2    8   0.45950     0.68390     -0.07900    O-2  1         1
